# Supplementary material for: Integrated Temperature and Position Sensors in a Shape-Memory Driven Soft Actuator for Closed-Loop Control
Source: Materials (Basel). 2022 Jan 10;15(2):520. doi: 10.3390/ma15020520 (PMC8778086; doi:10.3390/ma15020520)
Supplement: Supplementary file 1 [file materials-15-00520-s001.zip]

Archive with 1 entries (1 files):
- materials-1507988-supplementary.MP4
